# Supplementary material for: Instability Resistance Training improves Working Memory, Processing Speed and Response Inhibition in Healthy Older Adults: A Double-Blinded Randomised Controlled Trial
Source: Sci Rep. 2020 Feb 13;10:2506. doi: 10.1038/s41598-020-59105-0 (PMC7018952; doi:10.1038/s41598-020-59105-0)
Supplement: Supplementary file 1 — Supplementary Dataset 1. [file 41598_2020_59105_MOESM1_ESM.xlsx]

## Sheet: Titel & Authors
Instability Resistance Training improves Processing Speed, Working Memory and Response Inhibition in Healthy Older Adults: a double-blinded randomised controlled trial Nils Eckardt1,2*, Claudia Braun1, Armin Kibele1
Nils Eckardt1,2*, Claudia Braun1, Armin Kibele1 *Correspondence: nils.eckardt@uol.de 1University of Kassel, Institute of Sport and Sport Science, Department of Training and Movement Science, Kassel, 34121, Germany 2Carl von Ossietzky University of Oldenburg, Institute of Sport Science, Department of Sport and Movement Science, Germany

## Sheet: KFPS_RESULTS
Code	AGE	GEN	H	pre_Falls	Near_falls	MMSE	GDS	pre_FES-I	FAB-D	FQoPA	pre_DigitS	pre_DigitM_raw	pre_DigitM_score	pre_DigitM_perc	pre_TMT_a	pre_TMT_b	TMTpre	pre_Stroop_m_B1	pre_Stroop_m_B2	pre_Stroop_m_B3	pre_Stroop_B2/B1	pre_Stroop_B3/B1		post_pre_FES-I	post_DigitS	post_DigitM_raw	post_DigitM_score	post_DigitM_perc	post_TMT_a	post_TMT_b	TMTpost	post_Stroop_m_B1	post_Stroop_m_B2	post_Stroop_m_B3	post_Stroop_B2/B1	post_Stroop_B3/B1
S-MRT	65-70	1	1.65	0	0	29	0	20	17	40.9	43	15	89	23	34.3	71.5	37.2	525.227	693.125	835.391	1.31967	1.59053		18	50	11	75	5	54.9	60.95	6.05	548.208	639.125	808.87	1.16584	1.47548
S-MRT	65-70	2	1.8	0	0	29	0	20	16	8.65	49	23	118	88	34.4	55.5	21.1	475.958	604.391	840.208	1.26984	1.7653		20	49	18	100	50	30.65	49.65	19	501.708	651.667	849.917	1.2989	1.69405
S-MRT	65-70	1	1.63	1	0	28	1	21	14	4.5	43	18	100	50	25	56	31	573.375	698.708	870.792	1.21859	1.51871		17	40	20	107	68	35.82	65.8	29.98	564.833	634.87	718.478	1.12399	1.27202
S-MRT	65-70	1	1.64	0	2	30	1	22	14	3.04	38	18	100	50	42.7	95.2	52.5	787.783	852	1085.45	1.08152	1.37786		20	42	17	96	39	28	53	25	678	811.958	1011.46	1.19758	1.49183
S-MRT	65-70	1	1.7	0	0	26	0	18	17	13.8	44	12	79	8	35.6	111.4	75.8	520	558.583	767.524	1.0742	1.47601		16	29	9	68	2	35.79	130.23	94.44	699	826.158	1149.23	1.18191	1.6441
S-MRT	70-75	1	1.68	0	0	28	0	18	12	6.06	41	16	93	32	42	110	68	649.4	668.056	960.824	1.02873	1.47956		16	46	22	114	82	28.93	96.29	67.36	615.682	687.227	761.292	1.11621	1.2365
S-MRT	65-70	2	1.78	0	0	28	1	19	17	12.75	37	27	132	98	32.5	60.5	28	467.217	386.609	640.708	0.827471	1.37133		18	45	31	146	100	26.82	33.59	6.77	598.792	678.375	747.5	1.13291	1.24835
S-MRT	70-75	1	1.66	0	0	26	1	19	13	6.7	26	11	75	5	52.9	264.5	211.6	579.85	605.125	828.875	1.04359	1.42946		18	28	10	71	3	48.37	245	196.63	584.238	636.391	835.818	1.08927	1.43061
S-MRT	70-75	2	1.79	0	0	29	1	17	17	8	45	18	100	50	44.1	79.9	35.8	529.952	495.25	578.958	0.934518	1.09247		17	40	19	104	61	29.75	80.78	51.03	544.136	525.261	578.333	0.965311	1.06285
S-MRT	65-70	1	1.62	0	0	30	0	17	13	12.1	59	20	107	68	21	65	44							17	54	16	93	32	23.01	37.7	14.69
S-MRT	75-80	1	1.67	0	0	29	0	17	15	23.7	40	17	96	39	37	86	49	648.357	723.8	937.524	1.11636	1.446		17	32	18	100	50	27.16	160.97	133.81	556.917	657.917	860.833	1.18136	1.54571
S-MRT	70-75	2	1.79	0	0	27	1	18	13	13.4	31	20	107	68	41.4	127.4	86	769.3	1064	1119.29	1.38308	1.45495		20	29	16	93	32	37.24	190.45	153.21	721.348	949.792	1159.29	1.31669	1.60711
S-MRT	70-75	1	1.69	0	3	26	1	16	16	23	42	15	89	23	44	132.6	88.6	736.667	835.444	1018.43	1.13409	1.38249		17	46	13	82	12	32.52	98.8	66.28	772.217	953.364	1080.67	1.23458	1.39943
S-MRT	70-75	2	1.75	0	0	29	2	23	17	3.5	55	21	111	77	21	62	41	678.583	846.458	1109.05	1.24739	1.63436		25	55	18	100	50	18.76	38.17	19.41	693.364	759.792	1001.38	1.09581	1.44423
S-MRT	65-70	1	1.63	0	1	28	0	22	14	7.75	45	18	100	50	41.7	81	39.3	612	677.25	662.364	1.10662	1.08229		16	56	20	107	68	35.46	52.55	17.09	577.917	711.522	885.625	1.23118	1.53244
S-MRT	65-70	2	1.8	0	0	29	0	17	15	20	38	15	89	23	32.9	117.7	84.8	592.429	738.609	1040.35	1.24675	1.75607		16	39	18	100	50	29.81	55.32	25.51	552.565	703.542	891.304	1.27323	1.61303
S-MRT	65-70	1	1.6	0	0	29	4	19	16	13	29	17	96	39	16	103	87	469.125	552.818	547.625	1.1784	1.16733		19	48	23	118	88	25.96	72.1	46.14	612.792	661.125	741.708	1.07887	1.21038
S-MRT	65-70	2	1.76	0	0	27	0	19	13	13.6	36	23	118	88	52	112	60	635.773	706.8	831.042	1.11172	1.30714		16	44	19	104	61	35.66	77.25	41.59	681.136	780.714	840.75	1.14619	1.23433
S-MRT	65-70	2	1.76	0	2	24	4	16	18	16.4	47	17	96	39	34	104	70	557.333	749.833	782.417	1.34539	1.40386		16	53	22	114	82	27.74	67.88	40.14	719.348	694.417	774	0.965342	1.07597
S-MRT	70-75	1	1.67	0	0	27	3	21	17	10.8	50	17	96	39	27.4	78.5	51.1	601.273	871.286	938.857	1.44907	1.56145		18	51	17	96	39	25.3	57.68	32.38	661.958	759.565	886.19	1.14745	1.33874
S-MRT	70-75	1	1.63	0	0	24	0	16	13	5.2	46	13	82	12	39	71	32	718.455	817.3	1096.59	1.13758	1.52632		16	45	18	100	50	30.78	46.06	15.28	598.875	769.565	925.043	1.28502	1.54464
S-MRT	75-80	1	1.55	0	0	30	1	25	16	2.1	44	19	104	61	46.2	89	42.8	562.238	746.739	824.435	1.32815	1.46634		19	48	18	100	50	28.06	71.29	43.23	641.364	803.333	885.565	1.25254	1.38075
S-MRT	70-75	1	1.72	0	0	29	0	24	17	13	42	19	104	61	39.6	99	59.4	628.875	671.478	729.25	1.06775	1.15961		23	48	16	93	32	27.97	54.94	26.97	570.913	581.25	690.542	1.01811	1.20954
S-MRT	70-75	1	1.69	0	0	25	6	18	18	5	59	21	111	77	42	65	23	543	674.583	805.042	1.24233	1.48258		16	56	22	114	82	28.75	47.84	19.09	617.333	655.875	754.25	1.06243	1.22179
I-FRT	70-75	1	1.72	0	1	25	0	16	16	7.19	34	10	71	3	36.2	128.5	92.3	885.722	999.19	1088.6	1.12811	1.22905		16	34	14	86	18	35	129.6	94.6	745.5	857.087	1068.59	1.14968	1.43339
I-FRT	70-75	1	1.63	0	0	29	2	18	17	11.54	44	13	82	12	34.1	112.2	78.1	647.7	757.958	934.773	1.17023	1.44322		16	50	15	89	23	24.19	88.09	63.9	579.864	699	811	1.20546	1.3986
I-FRT	75-80	1	1.59	0	0	28	1	19	18	3.23	31	18	100	50	46.2	115.6	69.4	519.95	597.625	824.158	1.14939	1.58507		17	37	21	111	77	31.03	67.15	36.12	518.458	541.043	758.591	1.04356	1.46317
I-FRT	75-80	2	1.79	1	0	29	3	22	17	0	38	21	111	77	30.9	66.3	35.4	506.5	581.458	766.208	1.14799	1.51275		19	50	22	114	82	26.31	54.59	28.28	499	552	699	1.10621	1.4008
I-FRT	65-70	1	1.72	0	0	29	0	17	18	15.4	43	23	118	88	31	59.5	28.5	499.696	659.417	787.826	1.31964	1.57661		17	45	28	136	99.2	24.26	42.79	18.53	497	655.125	754	1.31816	1.5171
I-FRT	65-70	1	1.54	0	0	25	2	23	13	0.6	43	20	107	68	33.9	74	40.1	631	734.636	829.583	1.16424	1.31471		18	44	21	111	77	37.6	64.9	27.3	599	711	788	1.18698	1.31553
I-FRT	65-70	1	1.7	0	0	27	0	19	15	3.12	41	18	100	50	27	78	51	648.125	646.083	770.292	0.99685	1.18849		19	47	17	96	39	29.63	64.81	35.18	681.5	734.304	959.042	1.07748	1.40725
I-FRT	65-70	2	1.72	0	1	30	1	18	14	15.2	38	23	118	88	39	69	30	630.762	743.667	852.429	1.179	1.35143		17	51	26	129	97	21.94	71.88	49.94	596.391	553.833	711.708	0.928641	1.19336
I-FRT	75-80	1	1.59	0	0	28	1	25	11	9	30	15	89	23	72	127	55	543.227	693.542	800.056	1.27671	1.47278		17	36	15	89	23	33.84	101.23	67.39	470	636.773	666.458	1.35484	1.418
I-FRT	70-75	1	1.6	0	0	27	2	25	15	3	43	17	96	39	37	71	34	642.545	786.625	1095.57	1.22423	1.70504		26	46	19	104	61	26.07	44.72	18.65	671.043	756.917	1019.78	1.12797	1.5197
I-FRT	70-75	2	1.86	0	1	29	0	19	13	16.2	56	18	100	50	29	70	41							17	60	20	107	68	28	54.91	26.91
I-FRT	75-80	1	1.79	0	0	27	1	18	13	1	26	10	71	3	84.32	126	41.68	456.826	633.292	748.909	1.38629	1.63937		19	35	18	100	50	49.3	135.5	86.2	500	621	668	1.242	1.336
I-FRT	65-70	1	1.74	0	0	28	3	19	15	23.2	28	18	100	50	44.7	72.3	27.6	558.136	835.87	837.292	1.49761	1.50016		23	54	17	96	39	25.31	59.2	33.89	678.053	659.087	770.714	0.972029	1.13666
I-FRT	65-70	2	1.82	0	0	28	1	19	15	6.15	41	21	111	77	32	59	27	549.458	666.417	891.875	1.21286	1.62319		17	43	21	111	77	24.22	55.95	31.73	538.125	583.625	782.273	1.08455	1.4537
I-FRT	70-75	2	1.68	0	0	29	0	16	16	38.3	27	15	89	23	36.35	86.57	50.22	675.958	816.609	905.529	1.20808	1.33962		16	52	21	111	77	31.1	66.2	35.1	702.095	788	795	1.12235	1.13233
I-FRT	70-75	1	1.75	0	0	29	0	18	18	2.6	45	25	125	95	37	67	30	713.957	873	1018.54	1.22276	1.42662		17	48	27	132	98	31.12	62.56	31.44	721.043	922.85	861	1.27988	1.1941
I-FRT	70-75	2	1.65	0	0	30	2	30	16	0.6	43	17	96	39	32.5	50.85	18.35	579.05	703.045	743	1.21414	1.28314		24	49	25	125	95	26	37.07	11.07	521	676	699	1.2975	1.34165
I-FRT	65-70	1	1.53	0	0	28	0	18	17	12.6	45	18	100	50	38	111	73	661.917	823.5	1010.46	1.24411	1.52656		17	56	24	121	92	30.7	94.69	63.99	707.375	867.458	972.043	1.22631	1.37416
I-FRT	70-75	2	1.7	0	0	29	1	26	13	5.8	42	15	89	23	29.38	102.8	73.42	567.174	668.5	841.174	1.17865	1.4831		21	45	18	100	50	30.34	58.95	28.61	637.565	752	799	1.17949	1.25321
I-FRT	75-80	2	1.7	0	0	27	0	17	14	6.7	24	13	82	12	80	245	165	846.304	1047.41	1314.2	1.23763	1.55287		18	30	17	96	39	47.4	127.9	80.5	943.167	999.333	1168.67	1.05955	1.23909
I-FRT	70-75	2	1.84	0	0	24	0	18	15	15	32	13	82	12	50	125	75	702	831.333	1002.58	1.18424	1.42818		16	33	15	89	23	49.85	118.21	68.36	599.565	723.417	832.609	1.20657	1.38869
S-MRTHIP	70-75	2	1.76	0	1	30	2	19	18	11.7	51	19	104	61	45.2	59.8	14.6	696.9	780.286	882	1.11965	1.2656		17	48	18	100	50	29.13	39.31	10.18	572.667	659.333	766.304	1.15134	1.33813
S-MRTHIP	65-70	2	1.83	0	2	27	0	19	13	5.27	50	20	107	68	40.6	77	36.4	658	818.952	927.875	1.24461	1.41014		18	28	12	79	8	36.15	68.64	32.49
S-MRTHIP	65-70	2	1.76	0	0	28	1	22	11	7.1	31	15	89	23	31.1	117.9	86.8	770	793.292	972.261	1.03025	1.26268		16	48	15	89	23	27.95	124.71	96.76	694.591	736.043	908.182	1.05968	1.30751
S-MRTHIP	65-70	1	1.61	0	4	30	3	19	17	0.87	43	16	93	32	31	120	89	654.176	657.5	794.333	1.00508	1.21425		16	37	16	93	32	31.62	67.9	36.28	713.706	731.231	962.4	1.02455	1.34845
S-MRTHIP	65-70	1	1.62	0	0	26	0	19	14	24.2	28	13	82	12	38	140	102	454.25	745.739	626.435	1.64169	1.37905		17	29	17	96	39	37.5	147.19	109.69	554.826	631.435	773.545	1.13808	1.39421
S-MRTHIP	70-75	2	1.65	0	0	29	1	17	16	20.35	44	25	125	95	39.4	81.8	42.4							18	51	25	125	96	34.97	67.87	32.9
S-MRTHIP	75-80	2	1.74	0	0	28	1	18	18	10.7	27	21	111	77	33	78	45	633.083	835.292	897.455	1.3194	1.41759		16	31	25	125	95	32.65	48.57	15.92	708.773	807.292	967.826	1.139	1.3655
S-MRTHIP	70-75	1	1.66	0	0	27	0	19	18	15.5	51	23	118	88	33	45	12	687.8	681.889	828.444	0.991406	1.20448		18	60	22	114	82	22.8	34.64	11.84	524.333	599.542	680.217	1.14344	1.2973
S-MRTHIP	70-75	2	1.72	0	1	26	0	16	13	7.38	43	14	86	18	52.1	102.2	50.1	616.333	938.217	1217.55	1.52226	1.97547		16	47	16	93	32	34.49	102.32	67.83	713.864	977.476	1277.82	1.36928	1.79
S-MRTHIP	70-75	2	1.72	0	0	30	4	16	18	2.8	42	18	100	50	41.9	67	25.1	747.3	952.263	992.952	1.27427	1.32872		20	45	17	96	39	23.34	70.1	46.76	680.042	775	841.739	1.13964	1.23778
S-MRTHIP	65-70	2	1.7	0	0	28	2	20	17	11.6	44	21	111	77	29.5	67.1	37.6	593.087	711.609	879.167	1.19984	1.48236		18	45	21	111	77	30.38	45.12	14.74	621.478	732.125	905.625	1.17804	1.45721
S-MRTHIP	65-70	1	1.67	0	0	27	1	17	18	12.6	43	17	96	39	47	172	125	642.1	698.125	788.545	1.08725	1.22807		17	43	21	111	77	35.35	103.1	67.75	648.381	672.739	832.545	1.03757	1.28404
S-MRTHIP	65-70	1	1.62	0	0	28	5	22	18	25.4	47	15	89	23	52.9	110.4	57.5	471.542	613.917	800.174	1.30194	1.69693		20	41	14	86	18	35.56	97.12	61.56	485.458	553.792	698.792	1.14076	1.43945
S-MRTHIP	75-80	1	1.74	0	0	28	1	17	17	12.72	32	19	104	61	59	183	124	688.7	732.529	922.45	1.06364	1.33941		19	30	16	93	32	38.04	104.68	66.64	622.364	703.714	902	1.13071	1.44931
S-MRTHIP	65-70	1	1.65	0	1	29	0	17	15	6.64	41	15	89	23	40.3	151	110.7	560.208	680.9	757	1.21544	1.35128		19	42	13	82	12	39.37	80.34	40.97	668.625	741	870.364	1.10824	1.30172
S-MRTHIP	75-80	2	1.91	0	0	28	1	16	16	8.35	23	17	96	39	39.6	126	86.4	641.957	817.474	1000.05	1.27341	1.55782		24	26	14	86	18	35.47	135.83	100.36	653.85	829.522	1075.95	1.26867	1.64556
S-MRTHIP	70-75	1	1.62	0	0	28	0	18	13	25.4	40	16	93	32	43	210	167	679.7	855.864	1052.46	1.25918	1.54842		21	50	13	82	12	30.02	150	119.98	708.333	825.348	977.375	1.1652	1.37982
S-MRTHIP	70-75	1	1.63	0	0	29	0	17	16	6.4	45	19	104	61	36.7	84.1	47.4	528.958	586.417	764.435	1.10863	1.44517		18	48	16	93	32	28.07	44.09	16.02	599.913	719.391	899.636	1.19916	1.49961
S-MRTHIP	65-70	1	1.63	0	1	29	0	17	17	23.5	42	20	107	68	51.3	142.4	91.1	745.727	802.042	866.458	1.07552	1.1619		17	46	20	107	68	31.25	75.13	43.88	704.708	737.417	843.952	1.04641	1.19759
S-MRTHIP	65-70	1	1.66	1	0	23	0	24	14	7.6	39	17	96	39	32.6	77	44.4	561.826	641.792	759.095	1.14233	1.35112		19	49	15	89	23	23.05	58.94	35.89	544	610.292	717.826	1.12186	1.31953
S-MRTHIP	75-80	1	1.54	0	3	30	1	30	15	10	42	13	82	12	38	92	54	570.818	677.042	878.348	1.18609	1.53875		25	42	18	100	50	63.11	57.77	-5.34	555	635	799	1.14414	1.43964
S-MRTHIP	65-70	2	1.83	0	2	28	0	20	17	9.4	56	16	93	32	27	65	38	638.409	854.833	1019.08	1.33901	1.59629		17	64	22	114	82	26.93	69.71	42.78	643.864	744	1035.41	1.15552	1.60812
S-MRTHIP	65-70	1	1.59	0	0	29	0	16	12	14	38	15	89	23	84	117	33	617.75	788.375	879.636	1.2762	1.42394		16	38	17	96	39	66	69.34	3.34	634.208	724.87	866.125	1.14295	1.36568
